# Supplementary material for: Challenges, Progress, and Opportunities: Proceedings of the Filovirus Medical Countermeasures Workshop
Source: Viruses. 2014 Jul 9;6(7):2673–97. doi: 10.3390/v6072673 (PMC4113787; doi:10.3390/v6072673)
Supplement: Supplementary File 1 — Supplementary (ZIP, 669 KB) [file viruses-06-02673-s001.zip]

Archive with 3 entries (2 files):
- viruses-55705-supplementary files/
- viruses-55705-supplementary files/Abstract - filovirus MCM workshop 2013 8-9-13 RH.PDF
- viruses-55705-supplementary files/FV workshop agenda final.pdf
